# Supplementary material for: The SUN1-SPDYA interaction plays an essential role in meiosis prophase I
Source: Nat Commun. 2021 May 26;12:3176. doi: 10.1038/s41467-021-23550-w (PMC8155084; doi:10.1038/s41467-021-23550-w)
Supplement: Supplementary file 4 — Supplementary Data 1 [file 41467_2021_23550_MOESM4_ESM.xlsx]

## Sheet: Sheet1
	Primers for protein expression and purification
	Name	Sequence
	hSUN1(131R-)-BamH1	cgc GGA TCC cgg cct cct gta ttg gac gag
	hSUN1(-160G)-stop-Xho1	ata CTC GAG TTA acc ttt aag atc acc atc at
	hSPDYA(61G-)-BamH1	cgc GGA TCC gga cct tgt ctg gtt ata ca
	hSPDYA(-213D)-stop-Xho1	ata CTC GAG TTA atc tct gtt gta gtt tct gac
	hCDK2(2E-)-BamH1	cgc GGA TCC gag aac ttc caa aag gtg g
	hCDK2(-298L)-stop-Xho1	ata CTC GAG TTA gag tcg aag atg ggg tac tg
	hFoxM1(526C-)-BamH1	cgc GGA TCC tgt gtc tcg gaa atg ctt gtg
	hFoxM1(-748L)-stop-Xho1	ata CTC GAG TTA cag tgg gtc ctc gtc cag gc
	Generation of Sun1 mutant mice
	Name	Sequence
	mSun1-gRNA target	AGA CCA AAG TGG ACC ACT TC
	mSun1-W151R-donor	GCA CCC TGT GCT AGA TGA GTC CCT GAT TCG TGA GCA GAC CAA AGT GGA CCA CTT TCG CGG TTA GTC ACT AGA GAC GCA GAC ACC CTC ATC CCC AGT GTG GCC GTG TCT GC
	Genotyped by PCR
	Name	Sequence
	mSUN1-GDPCR-3F	AGA TTG TAC CAG ACA CAG CAT
	mSUN1-GDPCR-3R	TGA CTT CAC TGT CTA GTT GCC
	Quantitative PCR
	Name	Sequence
	mSUN1_qPCR_F	CGC ACT CAG TTC TAG TTA CTC GTC GG
	mSUN1-qPCR_R	GGC TGT GAG TGC GTC AGT GC
	mGapdh-qPCR_F	GGT GAA GGT CGG TGT GAA CG
	mGapdh-qPCR_R	CTC GCT CCT GGA AGA TGG TG
