# Supplementary material for: The SUN1-SPDYA interaction plays an essential role in meiosis prophase I
Source: Nat Commun. 2021 May 26;12:3176. doi: 10.1038/s41467-021-23550-w (PMC8155084; doi:10.1038/s41467-021-23550-w)
Supplement: Supplementary file 6 — Source Data [file 41467_2021_23550_MOESM6_ESM.xlsx]

## Sheet: Fig 1a 
Source data for Fig 1a
Yeast two-hybrid interaction analysis of the interaction between N-terminus of SUN1 (residues: 1-210) and the indicated proteins
	PBTM116	TRF1	TRF2	RAP1	TIN2	TPP1	POT1	TERB1	TERB2	MAJIN	SA3	SpeedyA	CDK2
Rep1	2.08	0.99	2.01	2.87	3.43	4.01	3.96	3.6	4.38	3.82	5.86	50.75	1.84
Rep2	1.56	0.85	2.05	0.44	2.14	4.3	5.83	2.61	0.85	3.67	5.92	40.68	2.35
Rep3	1.25	2.79	2.99	1.47	0.56	2.45	3.74	2.29	0.22	3.2	7.64	63.42	1.57

## Sheet: Fig 1g
Source data for Fig 1g
Co-IP measurement of ectopically expressed human Flag-SUN11-210, Myc-SPDYA and CDK2 in HEK293T cells

## Sheet: Fig 2d
Source data for Fig 2d
Population of TUNEL-positive tubules
	WT(0-2)	W151R(0-2)	WT(3-9)	W151R(3-9)	WT(>=10)	W151R(>=10)
littermate-1	90.27	70.72	9.29	10.5	0.44	18.78
littermate-2	91.54	77.14	8.46	8.16	0	14.69
littermate-3	95.27	78.85	4.73	9.62	0	11.54
	ttest=	0.00211045

## Sheet: Fig 2g
Source data for Fig 2g
Population of fully paired homologous chromosomes in spermatocytes
		WT	W151R
		100	60		ttest=	2.58868e-70
		100	50
		100	25
		100	55
		100	50
		100	57.5
		100	52.5
		100	52.5
		100	47.5
		100	55
		100	67.5
		95	45
		100	32.5
		100	45
		100	32.5
		100	32.5
		100	57.5
		100	57.5
		100	47.5
		100	65
		100	35
		100	50
		100	35
		100	57.5
		100	50
		100	67.5
		100	60
		100	55
		100	70
		100	17.5
		100	12.5
		100	30
		100	65
		95	55
		100	45
		100	30
		100	50
		100	62.5
		100	50
		100	65
		100	60
		100	62.5
		100	67.5
		100	65
		100	30
		95	52.5
		100	40
		100	55
		100	67.5
		100	60
		100	50
		100	20
		100	12.5
		100	35
		100	47.5
		100	35
		100	20
		100	60
		100	35
		100	45
		95	55
		100	67.5
		100	40
		100	20
		100	35
		100	70
		100	55
		100	62.5
		100	57.5
		100	65
		100	57.5
		100	57.5
		95	65
		100	65
		100	20
		100	15
		100	32.5
		100	65
		100	47.5
		100	45
		100	50
		100	47.5
		100	55
			62.5
			30
			35
			20
			65

## Sheet: Fig 2i
Source data for Fig 2i
Population of spermatocyte spreads containing associated or separated chromosome 5 or chromosome 10
	Chr5-WT-one	Chr5-WT-two	Chr5-W151R-one	Chr5-W151R-two	Chr10-WT-one	Chr10-WT-two	Chr10-W151R-one	Chr10-W151R-two
littermate-1	92.6	7.4	55.8	44.2	98	2	55.8	44.2
littermate-2	96.8	3.2	59.3	40.7	97.1	2.9	60.4	39.6
littermate-3	93.5	6.5	54.7	45.3	98.4	1.6	61.4	38.6
		ttest(Chr5)=	3.68853e-05
		ttest(Chr10)=	2.58756e-05

## Sheet: Fig 3c
Source data for Fig 3c
Changes in normalized inter-chromosomal interactions among the 10 Mb regions at the centromeric (Cen) or non-centromeric (Tel) ends of autosomes in W151R spermatocytes
		WT CEN-CEN	MUT CEN-CEN	WT TEL-TEL	SUN1 TEL-TEL	WT CEN-TEL	MUT CEN-TEL
		1.80253e-05	1.56746e-05	1.89309e-05	1.6256e-05	5.19413e-06	9.90248e-06
		3.6291e-05	2.59716e-05	1.43448e-05	1.77807e-05	5.42069e-06	1.09646e-05
		2.76536e-05	1.62568e-05	1.64559e-05	1.40405e-05	4.42774e-06	9.35505e-06
		2.47466e-05	1.71368e-05	1.69588e-05	1.46285e-05	3.85554e-06	9.6291e-06
		2.25183e-05	1.74281e-05	1.49724e-05	1.64677e-05	3.83823e-06	9.61632e-06
		3.16087e-05	1.72272e-05	1.63859e-05	1.61259e-05	3.35287e-06	9.21233e-06
		2.70706e-05	1.61886e-05	1.74974e-05	1.78411e-05	3.72603e-06	9.19974e-06
		3.00045e-05	1.87775e-05	1.36852e-05	1.30434e-05	3.47597e-06	8.87685e-06
		2.18774e-05	1.76946e-05	1.46604e-05	1.61713e-05	4.66572e-06	1.0641e-05
		1.67969e-05	1.42986e-05	1.5752e-05	1.37986e-05	3.71752e-06	8.38198e-06
		1.47669e-05	1.39849e-05	1.66036e-05	1.62057e-05	4.5056e-06	1.06308e-05
		2.68904e-05	1.82331e-05	1.29914e-05	1.70766e-05	4.40561e-06	1.10447e-05
		1.49391e-05	1.4194e-05	1.40221e-05	1.81939e-05	4.35681e-06	1.09987e-05
		2.15427e-05	1.56205e-05	1.46048e-05	1.44419e-05	4.17468e-06	9.49708e-06
		1.63031e-05	1.32257e-05	1.50576e-05	1.6472e-05	3.52797e-06	9.84899e-06
		1.91032e-05	1.60664e-05	1.31595e-05	1.81837e-05	4.89381e-06	1.13398e-05
		1.49024e-05	1.54586e-05	1.47434e-05	1.82197e-05	5.06082e-06	1.08785e-05
		1.00792e-05	1.23174e-05	1.35402e-05	1.50694e-05	3.78654e-06	9.86525e-06
		2.12376e-05	1.78525e-05	1.48612e-05	1.50144e-05	3.65331e-06	8.89595e-06
		2.13936e-05	1.65868e-05	2.67942e-05	1.7899e-05	4.76053e-06	9.75088e-06
		1.98019e-05	1.69708e-05	2.39494e-05	1.64421e-05	5.11371e-06	9.29733e-06
		1.9203e-05	1.69379e-05	1.77542e-05	1.51883e-05	4.57158e-06	9.8158e-06
		2.90531e-05	2.08793e-05	2.53183e-05	1.91213e-05	4.02486e-06	9.54512e-06
		2.27941e-05	1.81436e-05	2.39433e-05	1.8558e-05	3.84679e-06	9.01687e-06
		1.99495e-05	1.77761e-05	2.13613e-05	1.44434e-05	4.52803e-06	9.20391e-06
		2.09637e-05	1.82963e-05	1.82644e-05	1.54154e-05	4.19075e-06	9.07788e-06
		1.88667e-05	1.55245e-05	2.54291e-05	1.82597e-05	4.74328e-06	9.7525e-06
		1.47986e-05	1.44566e-05	2.17143e-05	1.62506e-05	4.45213e-06	8.75259e-06
		2.20547e-05	1.77529e-05	1.41668e-05	1.49775e-05	4.89809e-06	1.00015e-05
		1.61874e-05	1.5294e-05	1.6332e-05	1.62205e-05	4.97269e-06	1.05952e-05
		1.92375e-05	1.4748e-05	2.08127e-05	1.56134e-05	4.21117e-06	1.03845e-05
		1.7695e-05	1.38938e-05	2.00857e-05	1.61829e-05	4.3307e-06	9.1545e-06
		2.13946e-05	1.82131e-05	1.54541e-05	1.58672e-05	3.88249e-06	9.63236e-06
		1.40064e-05	1.69445e-05	1.72529e-05	1.5675e-05	4.35445e-06	1.04266e-05
		1.23765e-05	1.24374e-05	1.64941e-05	1.49761e-05	5.22878e-06	1.04037e-05
		3.17082e-05	1.82156e-05	1.39762e-05	1.28307e-05	4.09923e-06	9.43222e-06
		2.80382e-05	1.81652e-05	1.43395e-05	1.48169e-05	2.59256e-06	8.55727e-06
		2.65521e-05	1.82377e-05	1.48875e-05	1.72146e-05	4.74234e-06	8.93653e-06
		4.09163e-05	2.04218e-05	1.29282e-05	1.40119e-05	3.74192e-06	8.8917e-06
		3.26934e-05	1.94652e-05	1.53329e-05	1.67767e-05	2.94823e-06	9.26932e-06
		3.3725e-05	2.2815e-05	1.10049e-05	1.17186e-05	3.05638e-06	8.99118e-06
		2.58797e-05	1.91178e-05	1.85757e-05	1.91731e-05	2.52121e-06	9.02413e-06
		1.88405e-05	1.54405e-05	1.29744e-05	1.25266e-05	3.34615e-06	9.04698e-06
		1.76853e-05	1.64101e-05	1.88028e-05	1.86044e-05	2.9453e-06	8.51646e-06
		3.03941e-05	1.94583e-05	1.62665e-05	2.02994e-05	3.92515e-06	1.00718e-05
		1.77095e-05	1.63452e-05	1.92307e-05	2.28308e-05	3.21608e-06	9.04015e-06
		2.47652e-05	1.67599e-05	1.31612e-05	1.40627e-05	3.72362e-06	9.94233e-06
		1.96836e-05	1.46371e-05	1.43846e-05	1.73501e-05	3.32818e-06	9.65877e-06
		2.134e-05	1.72063e-05	1.91616e-05	2.39976e-05	3.43018e-06	9.77012e-06
		1.79893e-05	1.87878e-05	2.05424e-05	2.32615e-05	3.3014e-06	8.94306e-06
		1.15036e-05	1.26648e-05	1.25611e-05	1.4702e-05	2.78356e-06	9.64748e-06
		2.58315e-05	1.80003e-05	2.28721e-05	1.55174e-05	3.58854e-06	1.01388e-05
		3.58902e-05	1.74616e-05	1.66999e-05	1.27546e-05	4.2987e-06	9.82315e-06
		4.41149e-05	2.04905e-05	2.25511e-05	1.73437e-05	2.93347e-06	9.53083e-06
		3.64988e-05	1.90852e-05	2.33401e-05	1.77415e-05	2.74678e-06	8.40324e-06
		2.89629e-05	1.97572e-05	2.22428e-05	1.52416e-05	5.99478e-06	9.02224e-06
		2.77052e-05	1.88406e-05	1.65169e-05	1.29356e-05	4.45275e-06	9.14755e-06
		2.03273e-05	1.53862e-05	2.59864e-05	1.7943e-05	3.83428e-06	9.05856e-06
		1.78841e-05	1.5395e-05	2.0185e-05	1.41177e-05	3.56561e-06	9.31536e-06
		3.85866e-05	1.82079e-05	1.37068e-05	1.36133e-05	3.07723e-06	8.90008e-06
		2.1525e-05	1.55123e-05	1.59e-05	1.37205e-05	3.46774e-06	8.80263e-06
		2.93518e-05	1.66911e-05	2.09477e-05	1.52952e-05	3.28108e-06	8.91169e-06
		2.37284e-05	1.4907e-05	1.93938e-05	1.51932e-05	4.47379e-06	9.58372e-06
		2.30373e-05	1.76297e-05	1.40529e-05	1.3448e-05	3.32293e-06	8.89542e-06
		2.62497e-05	1.82591e-05	1.49772e-05	1.30383e-05	4.28607e-06	9.93221e-06
		1.29459e-05	1.30658e-05	1.48321e-05	1.34969e-05	3.86098e-06	1.01202e-05
		2.551e-05	1.81487e-05	1.69981e-05	1.38586e-05	3.9141e-06	9.24232e-06
		3.58444e-05	1.99785e-05	1.96481e-05	1.61755e-05	3.903e-06	9.00686e-06
		2.68124e-05	1.84207e-05	2.08307e-05	1.7301e-05	3.16066e-06	8.91947e-06
		2.51812e-05	1.87267e-05	1.85345e-05	1.34979e-05	4.18406e-06	1.02257e-05
		2.22866e-05	1.81258e-05	1.70155e-05	1.48417e-05	4.62882e-06	9.7545e-06
		1.84286e-05	1.64231e-05	2.16545e-05	1.57066e-05	3.37356e-06	9.41712e-06
		1.62474e-05	1.4822e-05	1.87469e-05	1.48871e-05	3.26061e-06	9.39048e-06
		2.69969e-05	1.92794e-05	1.42061e-05	1.45469e-05	5.38082e-06	9.48474e-06
		1.40752e-05	1.54755e-05	1.45103e-05	1.5045e-05	5.49321e-06	1.00982e-05
		2.28105e-05	1.60493e-05	1.94401e-05	1.49463e-05	5.12917e-06	8.78281e-06
		1.98652e-05	1.39464e-05	1.76432e-05	1.49747e-05	4.06612e-06	9.75983e-06
		2.31192e-05	1.87359e-05	1.40818e-05	1.49518e-05	3.56071e-06	9.43191e-06
		1.68295e-05	1.68978e-05	1.516e-05	1.48663e-05	4.13293e-06	9.59904e-06
		1.19226e-05	1.39803e-05	1.51861e-05	1.41564e-05	4.16144e-06	8.89621e-06
		3.1889e-05	1.83071e-05	1.58594e-05	1.46878e-05	5.04762e-06	1.07545e-05
		2.51575e-05	1.79117e-05	1.62486e-05	1.58981e-05	4.26611e-06	8.99828e-06
		2.37348e-05	1.84407e-05	1.41761e-05	1.30638e-05	4.7931e-06	1.09489e-05
		2.29601e-05	1.86466e-05	1.50849e-05	1.57923e-05	5.54198e-06	1.0688e-05
		1.76785e-05	1.70054e-05	1.50579e-05	1.34875e-05	4.97663e-06	1.05028e-05
		1.6521e-05	1.4962e-05	1.60029e-05	1.57611e-05	4.5884e-06	9.44153e-06
		2.5616e-05	1.99751e-05	1.48362e-05	1.72226e-05	4.05594e-06	9.40495e-06
		1.39686e-05	1.51873e-05	1.50045e-05	1.74191e-05	4.97293e-06	1.10047e-05
		2.20109e-05	1.57334e-05	1.5758e-05	1.43563e-05	5.73719e-06	1.13888e-05
		1.99793e-05	1.37229e-05	1.46335e-05	1.68145e-05	4.22716e-06	1.05801e-05
		2.28253e-05	1.91185e-05	1.39841e-05	1.75202e-05	3.76357e-06	9.47471e-06
		1.72175e-05	1.70141e-05	1.40325e-05	1.69887e-05	5.57438e-06	9.78781e-06
		1.29378e-05	1.31483e-05	1.30494e-05	1.55115e-05	5.70588e-06	1.08155e-05
		3.81744e-05	2.15053e-05	2.07656e-05	1.86358e-05	4.91108e-06	9.46739e-06
		3.5643e-05	2.01825e-05	1.82529e-05	1.5371e-05	4.14733e-06	9.69282e-06
		3.47918e-05	2.17276e-05	1.43387e-05	1.38194e-05	3.68902e-06	9.4417e-06
		3.05935e-05	1.95518e-05	2.25512e-05	1.8861e-05	4.32761e-06	9.55176e-06
		2.41276e-05	1.86134e-05	1.8364e-05	1.51693e-05	4.06365e-06	8.98773e-06
		3.35979e-05	1.88032e-05	1.19252e-05	1.42284e-05	5.17412e-06	1.05569e-05
		2.43306e-05	1.69872e-05	1.39658e-05	1.41742e-05	4.2789e-06	8.94622e-06
		3.12393e-05	1.75765e-05	1.79797e-05	1.62549e-05	4.92359e-06	1.13352e-05
		2.98252e-05	1.65961e-05	1.75588e-05	1.60817e-05	4.99799e-06	1.17742e-05
		3.55768e-05	2.1955e-05	1.29372e-05	1.43265e-05	4.7224e-06	1.126e-05
		2.2259e-05	1.94748e-05	1.47689e-05	1.47744e-05	4.77738e-06	9.68703e-06
		2.33243e-05	2.0285e-05	1.43485e-05	1.52401e-05	4.24053e-06	1.01309e-05
		3.12789e-05	2.12683e-05	1.74266e-05	1.48728e-05	5.57567e-06	1.16513e-05
		2.57911e-05	2.01057e-05	1.71309e-05	1.65422e-05	6.22302e-06	1.14633e-05
		2.08026e-05	1.55834e-05	2.13681e-05	1.8341e-05	4.14431e-06	1.03177e-05
		1.77437e-05	1.63263e-05	2.03568e-05	1.74128e-05	3.6498e-06	9.55513e-06
		3.09811e-05	1.96224e-05	1.26027e-05	1.62849e-05	6.89534e-06	1.17134e-05
		1.97795e-05	1.69685e-05	1.57556e-05	1.77578e-05	4.75784e-06	1.09463e-05
		2.48496e-05	1.6904e-05	1.94543e-05	1.65476e-05	6.70933e-06	1.15142e-05
		2.07417e-05	1.55801e-05	1.82548e-05	1.79756e-05	4.94445e-06	1.19575e-05
		2.38222e-05	1.91913e-05	1.45106e-05	1.76566e-05	4.65168e-06	1.02286e-05
		1.84505e-05	1.92273e-05	1.6587e-05	1.83049e-05	5.62413e-06	1.04515e-05
		1.18433e-05	1.37451e-05	1.58901e-05	1.68886e-05	4.89183e-06	1.02283e-05
		2.38476e-05	1.96413e-05	1.44416e-05	1.25667e-05	5.08314e-06	1.09879e-05
		1.74506e-05	1.53379e-05	2.13109e-05	1.5529e-05	5.31404e-06	1.15085e-05
		1.59072e-05	1.67894e-05	1.61803e-05	1.3012e-05	5.3221e-06	1.19565e-05
		2.8594e-05	2.05821e-05	1.29008e-05	1.65873e-05	4.53963e-06	1.1024e-05
		1.78087e-05	1.62606e-05	1.19939e-05	1.21461e-05	4.29238e-06	1.0085e-05
		2.34677e-05	1.6672e-05	1.8183e-05	1.3979e-05	1.2024e-05	1.09529e-05
		1.94038e-05	1.4864e-05	1.51992e-05	1.39417e-05	4.56508e-06	1.05087e-05
		2.18539e-05	1.69189e-05	1.10446e-05	1.21564e-05	4.77457e-06	1.18116e-05
		1.74001e-05	1.9833e-05	1.25585e-05	1.2349e-05	5.16725e-06	1.13569e-05
		1.08851e-05	1.33517e-05	1.34506e-05	1.37132e-05	4.25906e-06	1.05709e-05
		1.87764e-05	1.6376e-05	1.57924e-05	1.29115e-05	2.83699e-06	8.53896e-06
		1.63069e-05	1.67798e-05	1.75326e-05	1.71772e-05	4.12083e-06	8.61716e-06
		2.59027e-05	1.93196e-05	1.66311e-05	1.93661e-05	4.06891e-06	9.05783e-06
		1.92265e-05	1.645e-05	1.62464e-05	1.97046e-05	3.89507e-06	9.45726e-06
		2.2218e-05	1.69213e-05	1.6209e-05	1.43836e-05	3.49433e-06	9.16653e-06
		2.10825e-05	1.51045e-05	1.51319e-05	1.6214e-05	3.30018e-06	9.28535e-06
		2.38773e-05	1.99901e-05	1.65649e-05	2.06862e-05	2.79289e-06	8.80532e-06
		1.78069e-05	1.921e-05	1.68959e-05	2.05574e-05	3.22342e-06	8.55376e-06
		1.19407e-05	1.381e-05	1.6193e-05	1.54852e-05	4.01491e-06	9.62106e-06
		1.39633e-05	1.33731e-05	1.81832e-05	1.39285e-05	3.18402e-06	8.61725e-06
		1.99069e-05	1.59837e-05	1.23784e-05	1.28008e-05	3.54983e-06	1.00654e-05
		1.74623e-05	1.48433e-05	1.33937e-05	1.31065e-05	3.85255e-06	9.81151e-06
		1.72791e-05	1.42946e-05	1.9415e-05	1.65145e-05	3.39028e-06	9.24202e-06
		1.86867e-05	1.34331e-05	1.74793e-05	1.46305e-05	6.31148e-06	8.85112e-06
		2.16162e-05	1.77827e-05	1.2412e-05	1.3034e-05	3.01686e-06	9.15482e-06
		1.56996e-05	1.51651e-05	1.31687e-05	1.27937e-05	3.54549e-06	9.93256e-06
		1.44272e-05	1.48639e-05	1.42216e-05	1.41738e-05	3.94714e-06	9.89856e-06
		1.86948e-05	1.54595e-05	1.56994e-05	1.70558e-05	3.29799e-06	9.42644e-06
		1.44598e-05	1.55451e-05	1.71861e-05	1.86511e-05	2.0154e-06	8.15435e-06
		1.62125e-05	1.40565e-05	1.81669e-05	1.42541e-05	3.37215e-06	8.6686e-06
		1.50255e-05	1.33527e-05	1.70924e-05	1.62795e-05	3.18071e-06	9.53923e-06
		1.89004e-05	1.51774e-05	1.75902e-05	1.91707e-05	3.33848e-06	9.20345e-06
		1.40863e-05	1.5703e-05	1.89201e-05	1.9695e-05	2.58508e-06	8.97444e-06
		1.14179e-05	1.36328e-05	1.47437e-05	1.51141e-05	2.35501e-06	8.80454e-06
		1.7526e-05	1.76302e-05	1.54352e-05	2.06456e-05	2.2966e-06	8.30981e-06
		2.38614e-05	1.6233e-05	1.40068e-05	1.46593e-05	2.66167e-06	8.42928e-06
		2.36237e-05	1.59957e-05	1.32215e-05	1.7455e-05	3.03889e-06	9.5688e-06
		2.34802e-05	1.84409e-05	1.56538e-05	2.18372e-05	2.68851e-06	8.85372e-06
		2.13458e-05	1.844e-05	1.83616e-05	2.14465e-05	3.1514e-06	9.16518e-06
		1.28475e-05	1.27521e-05	1.27234e-05	1.68368e-05	2.84095e-06	9.65383e-06
		1.86693e-05	1.59002e-05	1.40179e-05	1.45467e-05	2.76391e-06	9.19713e-06
		1.97901e-05	1.47645e-05	1.57101e-05	1.90595e-05	2.95777e-06	8.61915e-06
		1.92386e-05	1.64568e-05	1.70303e-05	2.40036e-05	2.28821e-06	8.75664e-06
		1.8668e-05	1.64607e-05	1.75998e-05	2.31825e-05	3.00586e-06	1.03169e-05
		1.15215e-05	1.4272e-05	1.36731e-05	1.63558e-05	3.72815e-06	9.92965e-06
		1.88446e-05	1.31752e-05	1.76136e-05	1.51699e-05	2.5781e-06	9.09102e-06
		2.10622e-05	1.53523e-05	1.33813e-05	1.50727e-05	3.07283e-06	8.36727e-06
		1.69755e-05	1.72772e-05	1.52701e-05	1.48692e-05	8.41824e-06	9.73251e-06
		1.21052e-05	1.34742e-05	1.5392e-05	1.47133e-05	3.70404e-06	9.70592e-06
		2.17923e-05	1.5556e-05	1.36957e-05	1.77338e-05	4.25413e-06	9.47917e-06
		2.29914e-05	1.79007e-05	1.59774e-05	1.77526e-05	3.39825e-06	9.69671e-06
		2.10688e-05	1.66329e-05	1.53001e-05	1.62293e-05	3.11716e-06	9.52174e-06
		1.56801e-05	1.90066e-05	2.01155e-05	2.53807e-05	3.3468e-06	9.37614e-06
		1.52942e-05	1.57614e-05	1.35441e-05	1.65307e-05	3.46645e-06	9.37003e-06
		1.05423e-05	1.41259e-05	1.54651e-05	1.7161e-05	3.9453e-06	8.76338e-06
						3.56772e-06	9.06794e-06
						3.90943e-06	1.01691e-05
						3.79375e-06	9.96165e-06
						3.49036e-06	9.49246e-06
						3.73694e-06	9.72607e-06
						3.36812e-06	9.69708e-06
						3.61495e-06	9.85206e-06
						4.34315e-06	1.02923e-05
						3.41544e-06	9.84621e-06
						3.68274e-06	9.34752e-06
						7.67653e-06	1.02103e-05
						4.53709e-06	9.51168e-06
						6.52512e-06	1.10018e-05
						4.93382e-06	1.08436e-05
						4.43984e-06	9.11842e-06
						4.2995e-06	9.92897e-06
						5.05498e-06	1.06662e-05
						5.07938e-06	9.48466e-06
						4.75762e-06	9.98327e-06
						5.35891e-06	1.04703e-05
						4.64971e-06	1.03366e-05
						4.67126e-06	9.86029e-06
						5.45661e-06	1.04237e-05
						4.28731e-06	9.81359e-06
						4.30539e-06	1.03799e-05
						4.81922e-06	1.08873e-05
						4.2505e-06	1.04411e-05
						2.89123e-06	8.1036e-06
						1.09967e-05	8.81569e-06
						4.0131e-06	8.53393e-06
						4.41947e-06	9.03627e-06
						3.70682e-06	9.25018e-06
						3.1508e-06	8.64062e-06
						3.32818e-06	9.03566e-06
						3.99413e-06	8.48483e-06
						3.75217e-06	8.71168e-06
						3.51334e-06	8.89033e-06
						3.67234e-06	8.55041e-06
						3.63353e-06	9.40747e-06
						3.23866e-06	8.86116e-06
						3.68289e-06	8.79091e-06
						3.10443e-06	8.60179e-06
						3.52479e-06	9.29514e-06
						4.27733e-06	9.06592e-06
						3.37607e-06	8.93951e-06
						3.00083e-06	9.04288e-06
						5.50222e-06	9.11338e-06
						4.12846e-06	1.08718e-05
						4.12192e-06	9.39442e-06
						3.49725e-06	9.70191e-06
						3.46828e-06	9.88894e-06
						3.30869e-06	8.77973e-06
						3.25126e-06	9.1599e-06
						3.74992e-06	8.82909e-06
						4.10632e-06	1.07943e-05
						3.6897e-06	9.31814e-06
						4.08488e-06	1.05637e-05
						4.12797e-06	1.04875e-05
						3.91464e-06	9.27583e-06
						2.94212e-06	9.83662e-06
						4.19841e-06	1.10985e-05
						5.13239e-06	1.07188e-05
						3.68707e-06	1.01334e-05
						2.91659e-06	9.10657e-06
						5.34381e-06	9.40192e-06
						4.80867e-06	9.59922e-06
						4.66745e-06	1.02167e-05
						3.79568e-06	1.07626e-05
						3.51708e-06	9.26345e-06
						2.92949e-06	9.56859e-06
						3.45621e-06	9.99673e-06
						4.27671e-06	9.77546e-06
						3.80377e-06	1.04656e-05
						4.30319e-06	9.17377e-06
						3.99286e-06	9.79085e-06
						3.69957e-06	1.0703e-05
						4.76781e-06	9.67373e-06
						3.32423e-06	9.75839e-06
						3.02102e-06	1.01908e-05
						4.48699e-06	1.08873e-05
						3.4384e-06	1.03982e-05
						2.61259e-06	8.40413e-06
						7.22068e-06	9.07879e-06
						3.85391e-06	8.63266e-06
						3.93458e-06	9.14149e-06
						3.64691e-06	9.05077e-06
						3.01516e-06	9.15078e-06
						2.92094e-06	8.87418e-06
						3.52526e-06	8.4839e-06
						3.59761e-06	8.09426e-06
						3.3856e-06	9.40551e-06
						3.50841e-06	8.63107e-06
						4.12065e-06	9.27533e-06
						3.54131e-06	9.34711e-06
						3.39664e-06	8.71892e-06
						3.24721e-06	8.7333e-06
						3.94553e-06	9.40075e-06
						7.51579e-06	9.08024e-06
						3.68725e-06	9.31371e-06
						2.70539e-06	8.17201e-06
						6.54207e-06	9.14437e-06
						3.24606e-06	8.09765e-06
						4.25975e-06	9.4344e-06
						3.6734e-06	9.09912e-06
						3.0151e-06	8.64093e-06
						3.17463e-06	8.88627e-06
						3.34683e-06	8.81022e-06
						3.99962e-06	8.73506e-06
						3.08298e-06	8.53825e-06
						3.73847e-06	8.94886e-06
						3.44696e-06	8.91708e-06
						3.14607e-06	8.7579e-06
						2.67752e-06	8.23768e-06
						4.24923e-06	9.23034e-06
						2.97297e-06	8.44996e-06
						3.10595e-06	8.96191e-06
						3.14145e-06	9.26994e-06
						4.26099e-06	9.88429e-06
						5.93345e-06	9.94073e-06
						4.68307e-06	1.00837e-05
						6.5267e-06	1.05386e-05
						5.55626e-06	1.05403e-05
						4.5639e-06	9.63411e-06
						4.34477e-06	9.84676e-06
						4.91305e-06	1.08797e-05
						5.54064e-06	1.02621e-05
						5.14258e-06	1.03425e-05
						5.38534e-06	1.02909e-05
						5.58636e-06	1.08806e-05
						4.78218e-06	1.07103e-05
						4.61138e-06	9.77831e-06
						5.42877e-06	1.05242e-05
						4.65396e-06	1.0422e-05
						5.3099e-06	1.06678e-05
						4.63521e-06	1.06855e-05
						1.94889e-06	7.8734e-06
						9.15523e-06	8.08375e-06
						2.65076e-06	8.56014e-06
						3.12089e-06	8.82022e-06
						2.42056e-06	9.11282e-06
						2.30035e-06	8.40548e-06
						2.38567e-06	8.1432e-06
						2.31801e-06	8.35042e-06
						3.18779e-06	8.24986e-06
						2.78036e-06	9.32916e-06
						2.5834e-06	8.45523e-06
						2.74298e-06	9.34304e-06
						2.76312e-06	9.23191e-06
						2.34518e-06	8.73453e-06
						2.62232e-06	9.12827e-06
						2.07718e-06	8.5297e-06
						2.52144e-06	9.32331e-06
						2.31846e-06	9.33237e-06
						5.06418e-06	8.76443e-06
						1.12762e-05	1.14061e-05
						4.61737e-06	8.10215e-06
						8.28437e-06	1.17336e-05
						6.31358e-06	1.11345e-05
						4.98439e-06	9.16178e-06
						5.46357e-06	1.08121e-05
						6.89905e-06	1.10897e-05
						6.877e-06	1.03456e-05
						5.56963e-06	9.99928e-06
						7.78039e-06	1.21145e-05
						6.98405e-06	1.03511e-05
						5.21126e-06	9.50154e-06
						5.01751e-06	8.80064e-06
						6.82981e-06	1.1436e-05
						5.75088e-06	9.28015e-06
						5.3814e-06	9.62956e-06
						5.91459e-06	9.3016e-06

## Sheet: Fig 4c
Source data for Fig 4c
Relative intensity of SPDYA foci at telomeres
		WT-Z	WT-P	W151R-Z	w151R-P
		15191	25120	888	470
		37515	16527	1146	688
		18373	24907	347	741
		21834	265	1210	532
		307	24645	770	278
		21032	18637	3503	44
		22267	30083	1598	229
		29807	28687	249	1270
		14583	29723	716	286
		19850	25752	451	105
		1618	29082	2757	102
		20491	29735	735	97
		13952	26138	696	177
		28245	7997	2155	28
		20651	23958	481	230
		25381	30471	125	78
		18446	25690	13	185
		17917	23192	271	665
		23450	27810	1543	1031
		12403	26869	605	964
		12048	29547	2880	202
		37007	19755	969	947
		13860	30744	515	406
		22532	16955	1645	219
		15080	29054	2372	549
		26301	27031	1755	385
		33665	29572	201	935
		195	18974	562	194
		36649	20973	1257	169
		18513	25634	895	1056
		25938	30577	202	570
		15761	24760	1844	385
		20466	29617	417	518
		32989	24457	277	257
		22745	26184	607	388
		30668	21584	226	284
		17106	30967	919	718
		27971	22796	1085	397
		45076	25120	1205	435
		20273	29512	1383	273
		20994	27624	2542	697
		24298	21081	310	485
		22107	32166	969	280
		22494	31961	216	1144
		18846	24121	379	1516
		22004	34065	476	2700
		21053	37920	454	1121
		18461	40001	1798	2742
		27367	46160	1370	2623
		17028	33736	6626	2533
		23587	33219	460	680
		46971	38585	1599	21
		18603	36243	639	249
		691	28393	433	2180
		20018	35708	29	2307
		15142	37454	545	380
		23581	30308	2658	1728
		24180	32125	602	116
		21744	39968	216	1466
		40091	36720	280	1010
		16235	37973	2408	2009
		21748	31376	799	1907
		24548	28208	475	1076
		24741	36926	796	2289
		24305	35254	123	1331
		20136	39784	1748	1870
		15212	35412	2247	188
		31787	39833	1795	432
		13979	40802	803	2832
		26669	36129	1191	2109
		10998	31698	228	2841
		17629	33479	142	1760
		13485	28716	598	403
		9917	39524	614	1434
		14621	33458	4073	1952
		11854	38359	637	578
		18187	42599	605	897
		13193	39677	469	887
		10343	20997	806	1247
		12049	38928	2119	1461
		11213	32230	2782	1085
		10909	33873	3363	2402
		13955	21337	653	1543
		26175	29932	703	522
		9189	29832	17	486
		14520	27893	188	858
		11987	24818	814	250
		9433	24164	223	696
		12981	25506	690	1327
		18058	20110	405	718
		18705	19603	1208	433
		12943	21402	615	838
		28478	22689	847	346
		16641	28326	864	891
		15320	25235	1216	1183
		18153	22070	23	1010
		14593	24788	1186	1118
		10245	24648	241	735
		13972	22053	1391	1581
		13796	30055	433	1761
		15712	26106	1946	805
		29276	22654	1770	1575
		17792	24339	2806	1693
		11791	25785	1218	2939
		16331	17174	1058	194
		14264	19368	1867	748
		13290	24703	3907	1403
		17268	15089	1000	2117
		26352	15001	1594	78
		12879	26110	757	2035
		15182	21437	836	1522
		13206	25580	2337	207
		8578	23278	2532	704
		15218	22529	1112	2452
		10323	23614	2412	678
		11713	26725	234	47
		15554	18284	204	883
		12426	24975	3429	1002
		12347	26058	3024	743
		21083	23467	2349	1124
		13597	28272	543	2126
		15946	24199	101	587
		9525	24265	827	611
		17531	29425	832	2074
		21837	25699	2614	1273
		16484	31600	248	951
		16769	27763	1191	519
		17566	19873	2477	498
		12436	23814	1588	1584
		15843	23026	2153	1530
		14502	26452	1241	417
		11071	23745	3432	2082
		11798	23760	2713	2132
		24606	20515	111	532
		13924	34205	3353	189
		11097	26618	1225	2360
		13556	24872	346	1231
		11906	16617	143	548
		22760	28416	454	1019
		12993	23121	1180	2063
		13885	21880	1809	2471
		29149	25134	2037	1540
		190	28894	119	9676
		426	18357	657	970
		20438	21388	669	481
		24069	26722	2847	14849
		16996	25469	294	1827
		1388	30917	1742	1486
		992	26762	647	1946
		22665	25032	2068	635
		24333	22760	2519	87
		18166	29324	185	1276
		39295	21982	654	2560
		28452	13760	3421	2109
		35929	20923	2668	1501
		16949	20893	2963	477
		816	26136	2530	136
		14259	27594	723	547
		28774	27971	2143	266
		276	27627	3956	287
		41485	24069	1123	257
		22271	21926	1294	1709
		21757	28094	811	134
		671	19711	788	570
		21519	19025	1128	1258
		18985	6749	2072	1036
		26815	5245	1261	1754
		29330	8567	714	660
		20761	6568	2013	3080
		23771	4637	1265	659
		22137	4919	1032	1323
		20714	4856	3198	1013
		17869	6481	758	1317
		24081	4634	105	280
		17215	3765	901	114
		34632	5726	2989	1091
		23495	4774	2631	1373
		20437	6586	1119	1370
		21284	4914	889	438
		22422	5296	1017	378
		37243	4790	2528	1276
		10960	5616	1163	2383
		25423	5148	233	395
		17234	4809	2270	130
		21295	5808	2135	1665
		27047	5449	943	564
		18672	5976	773	1076
		15376	5797	522	2206
		25855	6424	840	1014
		18090	5809	822	223
		17922	5295	225	649
		35812	6507	477	992
		22205	4105	878	2495
		24934	2580	1240	1220
		16599	10579	857	248
		19463	4448	671	837
		20158	9425	978	560
		20087	5705	248	1278
		14980	5489	281	1924
		20190	4367	920	483
		20726	4915	521	1521
		17557	8540	1963	127
		5991	5049	1076	2133
		20190	5631	305	1438
		16250	4596	366	868
		20936	6438	1349	955
		19730	7561	493	643
		27647	6182	649	1014
		27297	5116	2120	1809
		24439	5575	1009	5905
		21634	6565	1518	477
		29710	5941	148	2010
		23136	4564	389	779
		25192	4472	635	1512
		26789	6027	647	652
		20682	6336	296	1472
		20668	7971	2961	900
		18548	4265	872	1317
		8803	6692	2231	1277
		19202	6535	70	349
		10056	5605	517	302
		18898	6067	224	559
		7328	7568	897	426
		10569	3588	1896	1115
		5173	6843	1690	136
		16705	4690	1701	2523
		7542	6027	917	668
		7690	4079	2325	375
		4736	4432	1288	6589
		9300	4744	1104	971
		10236	5689	794	485
		4544	7675	1633	1794
		10015	4797	2098	2154
		9111	3032	1295	2757
		12048	5134	3084	974
		7242	5979	1161	348
		9812	6825	347	1638
		11820	6891	7419	305
		4254	2845	1421	1857
		9027	5028	755	534
		10780	8152	528	131
		14446	7472	1735	1728
		6823	279	1949	505
		5712	6114	6860	1521
		5491	7438	247	521
		13745	486	118	1012
		23116	6017	324	1392
		8999	4722	511	746
		11672	350	1519	1201
		7440	13860	1512	1112
		9341	15221	226	1000
		6839	17520	714	766
		7107	13743	838	1057
		9662	15677	558	291
		8136	7015	1505	2470
		8666	10226	1670	236
		8666	7186	377	313
		4922	8193	1591	1076
		14570	12297	519	200
		6063	23583	165	591
		6410	28894	615	639
		7134	12707	1477	1411
		7819	16127	932	1261
		14103	11589	1575	1493
		17126	13191	2219	457
		8686	11931	297	479
		6472	9167	223	307
		12244	7698	599	1024
		8526	9305	650	430
		8529	14287	99	937
		19401	10321	413	738
		6510	13739	255	1046
		201	10969	1480	765
		21242	15735	1978	1159
		5274	12208	2148	1692
		6729	12896	447	348
		9925	12398	2218	412
		10042	13702	1539	1195
		6720	3888	193	1579
		11186	6336	1424	1308
		11571	6533	2552	2657
		9206	15476	292	900
		17448	16933	1037	309
		13619	11525	1964	2007
		10074	13193	1098	830
		17048	14223	623	874
		7577	14072	508	2172
		18716	7629	310	724
		10478	8557	960	1354
		12387	12614	1430	291
		16536	18369	133	361
		5479	20885	242	357
		6643	20253	1740	994
		9870	18250	910	1481
		5538	19081	1134	578
		14187	19125	165	1005
		8850	20607	1702	4007
		9649	18021	1471	188
		27240	19557	2238	1438
		6902	18501	1247	308
		11783	14724	1949	1230
		13275	17903	546	1032
		5574	17729	975	2053
		10074	15487	405	385
		16130	17989	553	1261
		15431	11511	809	1031
		11119	16814	1274	826
		11355	18957	3558	914
		6843	18702	1953	1020
		10212	15136	355	820
		1182	18251	521	965
		10378	16158	561	536
		13515	17262	544	955
		906	17633	438	1006
		17826	17044	335	778
		8163	16290	123	869
		10578	16377	31	431
		8939	20022	97	1960
		7853	18048	1500	347
		9430	18880	767	549
		10367	18927	463	286
		10111	19885	973	2581
		4864	14228	700	634
		7410	20101	431	2980
		7119	18823	1358	1362
		5173	20483	2337	1077
		3104	18104	2373	666
		7747	12058	1873	952
		2836	14091	447	1298
		13433	19553	1642	822
		5092	19110	126	180
		8850	12481	281	1843
		10363	16001	216	2017
		5366	13039	1168	735
		8938	11940	325	226
		6739	8271	2351	1663
		7390	13015	502	180
		12253	16053	175	926
		7983	12504	477	2361
		19803	13290	873	833
		15360	12861	615	2611
		8797	15112	1274	1693
		10411	16280	588	856
		10966	17404	1355	2590
		8126	12421	1255	1610
		5722	13827	400	1826
		8700	17903	618	1323
		7080	10944	3001	2035
		9805	12038	1975	2356
		8647	12760	1714	1354
		34004	13322	1396	1419
		6811	14167	746	798
		22037	12358	2816	567
		29951	15393	1359	1514
		20654	12440	1570	835
		28435	16638	525	1225
		20371	12853	447	2055
		41207	15570	1149	441
		8	12959	1362	729
		17908	16495	2304	3564
		20735	16638	582	1639
		2533	11719	981	164
		21122	12487	1133	333
		806	9599	677	951
		28413	12201	387	763
		6551	11378	1641	3408
		7916	12444	2110	1395
		8467	12271	841	1096
		27383	15529	106	1018
		4004	16165	458	727
		14274	16476	631	264
		7820	12729	417	2245
		4775	18023	1493	396
		11945	10833	590	1605
		29389	14017	963	131
		9369	13733	91	271
		24977	18455	267	618
		2730	12704	762	691
		6559	8260	1133	2178
		1447	7799	1587	792
		2949	609	756	2105
		2920	5415	363	259
		25082	6648	533	148
		3450	15616	982	593
		25071	11841	1316	339
		7939	11326	340	513
		10361	11749	195	815
		9069	10111	566	1659
		8828	13336	556	1927
		12336	9128	305	1150
		2112	12007	652	495
		25096	12058	3317	1035
		14817	13007	1578	706
		28074	14156	2461	950
		7537	10311	287	1420
		18114	12261	4296	596
		6985	8990	728	526
		3957	7318	2390	1070
		8978	5019	3733	1187
		17028	8276	386	226
		24568	13171	588	1014
		9370	15045	3135	540
		3706	12457	3654	879
		24224	12625	224	1112
		17613	13863	145	870
		26176	10535	85	41
		6284	8143	12117	740
		12263	15454	1053	1453
		27930	11967	589	235
		12189	13035	439	201
		3159	13160	305	744
		31102	8105	823	408
		4305	9294	463	1383
		29645	12940	955	1853
		2455	9406	2968	1313
		33624	11859	2034	1038
		10696	11421	1704	592
		39467	18172	4790	280
		29788	19146	1529	399
		29822	13158	5826	76
		8744	23259	1508	1744
		2649	15917	3869	1691
		22292	16737	279	149
		26749	13613	800	410
		37533	12828	488	290
		64759	13933	465	1120
		28153	15683	1024	64
		42	19195	160	950
		32541	13961	885	824
		18986	13552	1627	229
		19474	17167	684	1332
		48233	18056	607	1110
		39852	17799	611	290
		26982	14351	169	242
		32477	10968	1044	123
		29172	15384	676	1550
		44919	15980	614	62
		1861	16023	1011	727
		49037	16450	1121	480
		34097	12233	4746	671
		33341	19976	2337	1273
		39326	19342	525	795
		29925	16631	161	52
		44367	12905	4193	274
		27480	18847	5168	2783
		33294	14694	1468	595
		35134	13981	1270	617
		24060	11810	4205	513
		38931	18900	481	956
		31535	17218	1070	657
		42338	14191	3235	1209
		8941	13317	2112	2112
		27517	72	1370	713
		33424	14098	859	1468
		32269	16997	0	142
		20423	13536	1192	1930
		40846	16477	1623	1380
		40875	14716	4900	531
		56910	8514	2039	220
		34969	14320	2787	1324
		30546	15487	96	928
		30780	13551	6013	641
		39991	18589	505	578
		29110	17862	1056	1016
		42735	16460	7612	774
		25292	11597	857	855
		29518	12911	646	825
		22990	15740	1823	502
		29232	13864	550	400
		32823	14145	2275	391
		22138	10925	253	1664
		23325	12462	1283	529
		38858	13065	563	1125
		34165	14218	438	333
		31641	18943	162	326
		53409	13403	3905	723
		50750	20510	457	603
		29223	9459	408	887
		31798	16891	1786	256
		33251	15184	1025	350
		28835	11922	148	1827
		1246	15143	2562	555
		39103	17436	775	166
		35003	15126	1019	118
		34934	12215	12863	1437
		34012	11501	1223	461
		29194	13573	2441	1001
		30851	17058	1626	483
		39921	19178	557	874
		38163	18046	1163	1006
		23640	14521	3862	335
		37647	15407	180	3296
		35748	12196	4438	2955
		36356	14516	1685	1385
		25450	20389	168	2071
		13007	12988	142	809
		34536	15158	4012	1327
		30684	18260	795	740
		23310		687	2095
		2122		2630	2575
		24594		67	1384
		40970		2750	1268
		18656		848	2939
		25944		770	1875
		21974		128	1250
		30160		967	886
		22152		3667	1738
		31009		189	700
		21475		404	5239
		22110		2310	1879
		35538		264	1836
		27797		2258	614
		32750		389	1067
		22586		756	1116
		30743		96	1511
		28600		835	883
		20400		1169	1772
		19032		68	733
		29947		4502	1494
		24677		657	703
		22409		1503	344
		20689		4141	1661
		18586		118	318
		33663		2277	1012
		34408		10398	588
		38391		1927	574
		24739		262	1390
		22439		1776	705
		32867		930	625
		28798		790	405
		29961		395	594
		34633		503	770
		35640		1678	665
		34190		696	3641
		23445		1640	818
		35885		675	209
		12157		3929	24
		38331		1516	1042
		12568		1226	658
		18779		171	306
		20081		3235	427
		26629		3074	607
		17524		1928	81
		33532		92	221
		16233		1568	151
		21452		344	540
		29785		234	557
		21916		682	735
		23862		113	113
		17155		2504	75
		19483		922	247
		35129		2480	1062
		36732		2580	1249
		26375		495	449
		22578		55	194
		23383		1852	266
		2646		2926	251
				1738	612
				640	1137
				4093	143
				13	521
				1302	134
				7595	676
				1783	1069
				6494	247
				132	596
				2605	803
				490	176
				3985	1027
				818	254
				5210	827
				1204	233
				497	1448
				1937	294
				120	186
				656	167
				2682	895
				5303	2848
				1235	224
				2011	578
				1401	12
				599	635
				823	920
				1474	534
				3595	48
				1252	247
				1781	894
				1017	259
				873	235
				1676	474
				860	1086
				2338	1057
				488	1760
				626	129
				1125	1128
				931	128
				1658	374
				670	547
				426	898
				465	145
				4636	650
				5913	181
				1263	545
				1640	434
				5128	413
				3441	491
				1373	105
				2852	672
				1297	990
				506	1502
				1521	456
				3386	1128
				2063	1144
				8680	461
				2199	688
				817	429
				3468	1195
				872	1567
				4547	272
				1796	279
				3313	630
				5224	71
				2094	1
				1259	415
				892	83
				179	3760
				6752	113
				5824	263
				1019	299
				1019	361
				2424	1236
				127	170
				1690	225
				6960	133
				469	509
				10226	111
				1066	201
				2766	237
				845	249
				831	75
				428	411
				601	579
				368	113
				1495	211
				1356	214
				1953	1504
				1376	1030
				332	1746
				2531	164
				440	1021
				2014	885
				984	453
				6732	885
				93	166
				5463	378
				447	283
				2043	798
				189	70
				567	244
				1513	1183
				847	365
				2647	281
				2789	753
				726	419
				1262	646
				1420	348
				486	247
				3638	498
				2583	1023
				1780	417
				2365	252
				1453	16
				1288	416
				913	999
				292	347
				684	187
				493	177
				981	48
				508	1042
				800	1278
				2359	367
				311	473
				934	264
				1126	702
				3688	267
				685	235
				2202	1124
				3558	417
				2186	655
				5450	528
				3077	448
				6098	632
				995	239
				174	1487
				3270	16
				1780	492
				56	722
				3843	250
				1726	82
				1099	1344
				2176	1503
				314	207
				1930	435
				3033	422
				2178	847
				1157	498
				1924	810
				1421	336
				546	1386
				674	620
				1034	611
				631	258
				925	355
				1291	812
				1109	632
				2422	516
				3080	402
				5615	446
				7689	302
				1076	409
				988	240
				2095	534
				1977	574
				1658	244
				6951	221
				737	879
				939	84
				1543	176
				1662	385
				568	776
				1036	197
				1385	1376
				1510	380
				1518
				1564
				1873
				3736
				1446
				9686
				1188
				2186
				797
				2288
				3337
				1606
				1457
				2235
				4812
				509
				1959
				1062
				2030
				1254
				1352
				981
				1970
				185
				1612
				807
				448
				1411
				938
				1124
				668
				1339
				593
				840
				586
				758
				162
				395
				719
				1047
				387
				2130
				938
				2536
				551
				910
				160
				710
				191
				1567
				78
				417
				365
				2174
				764
				1532
				289
				664
				803
				548
				2044
				366
				1192
				1457
				838
				980
				3261
				407
				1245
				0
				1614
				357
				979
				2261
				778
				1454
				684
				94
				1001
				1083
				543
				246
				1092
				733
				133
				1420
				605
				516
				123
				1582
				122
				1375
				869
				753
				2408
				1681
				12
				703
				1264
				1515
				2189
				895
				1152
				721
				593
				933
				2167
				428
				113
				415
				515
				346
				3848
				370
				700
				1080
				565
				190
				358
				818
				1769
				1407
				287
				486
				38
				454
				560
				1408
				439
				1343
				1672
				755
				379
				371
				1028
				624
				1728
				632
				882
				1018
				910
				4275
				229
				119
				486
				2790
				1049
				611
				916
				1206
				1102
				2585
				346
				1061
				796
				1017
				405
				1902
				1754
				1718
				784
				1161
				334
				1042
				40
				236
				350
				2454
				2427
				290
				263
				1203
				1011
				2739
				740
				504
				988
				1376
				1210
				179
				1343
				521
				800
				3496
				277
				219
				616
				722
				377
				370
				1566
				335
				2280
				1620
				1158
				1698
				1442
				412
				678
				1252
				708
				673
				1449
				1034
				1185
				1065
				270
				1639
				1128
				2450
				2625
				388
				1018
				2334
				850
				568
				1221
				1101
				760
				2907
				970
				1419
				4098
				1101
				909
				1828
				3357
				3039
				2554
				1568
				1375
				1137
				386
				916
				557
				909
				584
				2727
				1087
				393
				695
				4731
				2842
				1957
				1542
				3623
				1316
				1002
				722
				2764
				1005
				953
				542
				452
				1524
				70
				272
				1454
				4945
				9717
				2315
				743
				550
				392
				1235
				852
				272
				545
				2257
				1047
				4565
				885
				996
				907
				953
				894
				1251
				700
				404
				2402
				1318
				906
				3537
				4024
				1032
				2737
				679
				368
				2639
				1275
				3578
				3179
				271
				640
				2352
				1983
				1474
				952
				2066
				890
				3956
				2322
				811
				965
				2357
				724
				1029
				627
				3862
				893
				2513
				2651
				1247
				980
				2930
				2756
				678
				1507
				1209
				3390
				795
				1789
				331
				254
				1116
				200
				311
				2828
				1103
				543
				1072
				433
				1158
				1323
				441
				716
				1061
				3643
				4901
				456
				1620
				1261
				430
				287
				3587
				1014
				1418
				921
				1631
				2096
				1651
				3330
				898
				5131
				2709
				1759
				546
				823
				1033
				1177
				15
				581
				1166
				2365
				1390
				2041
				2938
				1414
				296
				1686
				724
				565
				1540
				722
				939
				930
				988
				520
				2985
				1531
				2025
				1365
				868
				19
				775
				1353
				989
				775
				1461
				141
				190
				962
				1586
				2254
				3019
				2626
				1123
				753
				1232
				937
				864
				1057
				1950
				131
				817
				428
				930
				1058
				1076
				941
				1521
				1041
				958
				1023
				3440
				1164
				1395
				756
				111
				602
				87
				2886
				529
				1068
				1369
				3770
				1129
				1247
				1987
				861
				1257
				337
				306
				1630
				2049
				994
				401
				549
				5853
				162
				196
				887
				1007
				2263
				2347
				930
				2435
				1281
				3082
				1456
				2359
				2246
				489
				555
				646
				3819
				2371
				306
				410
				277
				1742
				5164
				435
				889
				258
				327
				1160
				3567
				170
				525
				757
				1118
				522
				698
				1069
				494
				3763
				726
				394
				69
				1066
				695
				788
				2362
				307
				1261
				482
				517
				740
				234
				1144
				536
				1038
				611
				823
				2010
				222
				428
				638
				117
				319
				133
				1522
				511
				677
				735
				829
				792
				1180
				819
				589
				180
				447
				571
				1407
				292
				746
				6495
				2333
				1343
				1274
				675
				372
				1388
				157
				1132
				610
				840
				204
				525
				1178
				964
				434
				1474
				254
				163

## Sheet: Fig 4e
Source data for Fig 4e
Number of telomere foci at the nuclear periphery or internal domain in zygotene spermatocytes
		WT-pre	WT-int	W151R-pre	W151R-int
		8	0	3	8		ttest=	2.62005e-10
		11	0	7	3
		8	0	9	5
		9	0	6	6
		10	1	5	9
		10	1	5	5
		14	3	10	12
		7	0	5	9
		9	0	8	6
		9	0	7	7
		12	0	6	6
		9	0	3	6
		7	0	5	4
		13	0	3	5
		14	0	6	3
		9	1	8	3
		12	0	9	2
		7	2	4	3
		10	0	7	3
		10	3	4	6
				3	3
				5	4
				5	1
				13	9
				6	4
				6	6
				5	5
				5	9

## Sheet: Fig 5b
Source data for Fig 5b
Population of nuclei that display SUN1 congregation
		WT	W151R	SUN1-/-
	littermate-1	0.045455	0.671429	0
	littermate-2	0.051282	0.741935	0
	littermate-3	0.022222	0.631579	0
	littermate-4	0.070588	0.468354	0
	ttest=	6.23377e-05

## Sheet: Fig 5d
Source data for Fig 5d
Population of nuclei exhibiting Lamin B1 congregation
		WT	W151R
	littermate-1	0.032	0.4805
	littermate-2	0.039	0.4285
	littermate-3	0.055	0.6101
	littermate-4	0.0396	0.4873
	ttest=	2.16653e-05

[truncated: 13 more sheets: Fig 6b, Fig 7b, Fig 7d, Suppl Fig 2b, Suppl Fig 3d, Suppl Fig 4d, Suppl Fig 4e, Suppl Fig 5d, Suppl Fig 8f, Suppl Fig 9b, Suppl Fig 9e, Suppl Fig 11d, Suppl Fig 11f]
